# Supplementary material for: Genome-Wide Association Mapping Unravels the Genetic Control of Seed Vigor under Low-Temperature Conditions in Rapeseed (Brassica napus L.)
Source: Plants (Basel). 2021 Feb 24;10(3):426. doi: 10.3390/plants10030426 (PMC7996214; doi:10.3390/plants10030426)
Supplement: Supplementary file 1 [file plants-10-00426-s001.zip]

Archive with 1 entries (1 files):
- plants-1100247-supplementary.pdf
